# Supplementary material for: Genetic continuity across a deeply divergent linguistic contact zone in North Maluku, Indonesia
Source: BMC Genet. 2011 Nov 18;12:100. doi: 10.1186/1471-2156-12-100 (PMC3252253; doi:10.1186/1471-2156-12-100)
Supplement: Additional file 1 — AIM frequencies for all samples (Spreadsheet). [file 1471-2156-12-100-S1.XLSX]

## Sheet: frequencies
Feb 2009 (GRCh37/hg19)		chrX:152,174,732_rs1034376	chrX:3,449,529_rs11152505	chrX:150,942,360_rs12390709	chrX:141,395,747_rs2869523	chrX:153,381,023_rs3850327	chrX:22,653,967_rs4469657	chrX:30,532,864_rs4829186	chrX:119,933,338_rs5909765	chrX:121,263,473_rs5957894	chrX:114,893,103_rs5987967	chrX:6,479,011_rs5989592	chrX:56,369,721_rs6521411	chrX:121,312,591_rs6607932	chrX:136,150,573_rs6633864	chrX:142,769,077_rs6637065	chrX:147,438,557_rs6641214	chr3:154,285,372_rs11928167	chr4:164,211,883_rs3967761	chr4:113,220,802_rs6533603	chr5:170,202,984_rs7722456	chr6:138,132,445_rs9494868	chr7:76,950,035_rs6950870	chr8:128,713,173_rs12547643	chr10:94,893,473_rs6583859	chr14:82,739,350_rs709905	chr20:57,384,175_rs6070620	chr22:41,684,426_rs1984584
Sample Size (# Chromosomes)	All Austronesian-speakers	167	167	167	154	167	167	167	167	167	167	167	167	167	167	167	167	202	200	202	200	202	202	202	200	198	202	202
"Asian" Allele Frequency		0.67065	0.6467	0.57485	0.551948	0.802395	0.520958	0.748503	0.556886	0.598802	0.706587	0.694611	0.670659	0.622754	0.772455	0.48503	0.652695	0.658416	0.64	0.509901	0.67	0.564356	0.762376	0.594059	0.5	0.444444	0.683168	0.59901
Sample Size (# Chromosomes)	All Papuan-speakers	403	400	403	372	403	403	401	401	400	403	402	399	403	403	403	401	476	472	470	476	474	472	474	472	472	474	474
"Asian" Allele Frequency		0.71712	0.54	0.573201	0.534946	0.791563	0.543424	0.750623	0.57606	0.65	0.665012	0.800995	0.649123	0.657568	0.751861	0.379653	0.598504	0.72479	0.677966	0.478723	0.661765	0.552743	0.790254	0.594937	0.582627	0.440678	0.751055	0.56962
Sample Size (# Chromosomes)	Galela (Papuan)	31	31	31	27	31	31	31	31	31	31	31	31	31	31	31	31	42	42	42	42	42	42	42	42	42	42	42
"Asian" Allele Frequency		0.741935	0.548387	0.612903	0.703704	0.83871	0.612903	0.83871	0.612903	0.709677	0.516129	0.83871	0.580645	0.709677	0.806452	0.354839	0.709677	0.595238	0.738095	0.595238	0.619048	0.5	0.857143	0.642857	0.619048	0.452381	0.714286	0.5
Sample Size (# Chromosomes)	Jailolo (Papuan)	8	8	8	7	8	8	8	8	8	8	8	8	8	8	8	8	10	10	10	10	10	10	10	10	10	10	10
"Asian" Allele Frequency		0.75	0.75	0.625	0.714286	0.875	0.625	0.875	0.75	0.75	0.375	1	0.625	0.75	0.875	0.5	0.375	0.6	0.7	0.4	0.7	0.4	0.7	0.4	0.5	0.3	0.7	0.4
Sample Size (# Chromosomes)	Kayoa (Austronesian)	25	25	25	23	25	25	25	25	25	25	25	25	25	25	25	25	28	28	28	28	28	28	28	28	28	28	28
"Asian" Allele Frequency		0.8	0.68	0.48	0.478261	0.8	0.48	0.72	0.56	0.52	0.56	0.64	0.56	0.52	0.72	0.56	0.56	0.678571	0.678571	0.5	0.607143	0.678571	0.821429	0.5	0.714286	0.607143	0.75	0.821429
Sample Size (# Chromosomes)	Maba (Austronesian)	33	33	33	31	33	33	33	33	33	33	33	33	33	33	33	33	40	40	40	40	40	40	40	40	38	40	40
"Asian" Allele Frequency		0.636364	0.575758	0.484848	0.677419	0.818182	0.363636	0.909091	0.454545	0.636364	0.69697	0.636364	0.69697	0.666667	0.69697	0.484848	0.69697	0.575	0.5	0.625	0.8	0.625	0.825	0.475	0.5	0.447368	0.75	0.6
Sample Size (# Chromosomes)	Makian (Papuan)	132	131	132	115	132	132	132	132	131	132	131	130	132	132	132	132	168	166	164	168	166	162	168	166	162	166	166
"Asian" Allele Frequency		0.757576	0.587786	0.575758	0.521739	0.75	0.515152	0.742424	0.560606	0.687023	0.681818	0.755725	0.676923	0.69697	0.757576	0.371212	0.598485	0.744048	0.662651	0.512195	0.678571	0.572289	0.759259	0.613095	0.608434	0.407407	0.722892	0.536145
Sample Size (# Chromosomes)	Patani (Austronesian)	8	8	8	7	8	8	8	8	8	8	8	8	8	8	8	8	10	10	10	10	10	10	10	10	10	10	10
"Asian" Allele Frequency		0.875	0.625	0.75	0.428571	0.875	0.75	0.625	0.625	0.75	0.875	0.75	0.875	0.75	0.75	0.375	0.625	0.7	0.6	0.7	0.4	0.6	0.7	0.6	0.5	0.6	0.7	0.8
Sample Size (# Chromosomes)	Sanana (Austronesian)	64	64	64	58	64	64	64	64	64	64	64	64	64	64	64	64	76	76	76	76	76	76	76	74	76	76	76
"Asian" Allele Frequency		0.546875	0.671875	0.5625	0.517241	0.703125	0.59375	0.6875	0.625	0.609375	0.796875	0.765625	0.765625	0.625	0.78125	0.46875	0.640625	0.697368	0.75	0.407895	0.592105	0.460526	0.657895	0.592105	0.486486	0.355263	0.565789	0.526316
Sample Size (# Chromosomes)	Sawai (Austronesian)	10	10	10	8	10	10	10	10	10	10	10	10	10	10	10	10	10	10	10	10	10	10	10	10	10	10	10
"Asian" Allele Frequency		0.7	0.4	0.9	0.25	0.9	0.7	0.6	0.4	0.3	0.2	0.6	0.8	0.4	0.6	0.4	0.8	0.6	0.5	0.4	0.8	0.6	0.8	0.8	0.4	0.6	0.5	0.6
Sample Size (# Chromosomes)	Ternate (Papuan)	46	46	46	43	46	46	44	46	44	46	46	46	46	46	46	46	52	52	52	52	52	52	50	52	52	52	52
"Asian" Allele Frequency		0.804348	0.456522	0.630435	0.581395	0.869565	0.565217	0.818182	0.717391	0.636364	0.76087	0.73913	0.5	0.652174	0.782609	0.478261	0.717391	0.673077	0.711538	0.461538	0.711538	0.442308	0.730769	0.56	0.557692	0.5	0.826923	0.576923
Sample Size (# Chromosomes)	Tidore (Papuan)	153	151	153	145	153	153	153	151	153	153	153	151	153	153	153	151	172	172	170	172	172	170	172	170	170	172	172
"Asian" Allele Frequency		0.666667	0.516556	0.581699	0.524138	0.79085	0.535948	0.738562	0.503311	0.640523	0.69281	0.830065	0.688742	0.640523	0.712418	0.352941	0.543046	0.77907	0.697674	0.441176	0.686047	0.563953	0.823529	0.604651	0.505882	0.452941	0.773256	0.616279
Sample Size (# Chromosomes)	Tobelo (Papuan)	16	16	16	12	16	16	16	16	16	16	16	16	16	16	16	16	22	22	22	22	22	22	22	22	22	22	22
"Asian" Allele Frequency		0.625	0.6875	0.625	0.416667	0.875	0.625	0.6875	0.625	0.75	0.8125	0.75	0.625	0.75	0.75	0.3125	0.75	0.636364	0.681818	0.454545	0.590909	0.727273	0.863636	0.681818	0.636364	0.590909	0.772727	0.545455
"Asian" Allele Frequency in Total Sample		0.703505	0.571427	0.573684	0.539924	0.794737	0.536842	0.75	0.570423	0.634921	0.677193	0.769772	0.655477	0.647368	0.757895	0.410526	0.614437	0.705015	0.666667	0.488095	0.664201	0.556213	0.781899	0.594675	0.558036	0.441791	0.730769	0.578402
