# Supplementary material for: Genetic continuity across a deeply divergent linguistic contact zone in North Maluku, Indonesia
Source: BMC Genet. 2011 Nov 18;12:100. doi: 10.1186/1471-2156-12-100 (PMC3252253; doi:10.1186/1471-2156-12-100)
Supplement: Additional file 2 — Hierarchical analysis of population differentiation by individual ancestry informative marker (Spreadsheet). [file 1471-2156-12-100-S2.XLSX]

## Sheet: Sheet1
			Among Groups (%)	Among Populations, Within Groups (%)	Within Populations (%)
X-linked Loci		rs1034376	0.58 (0.327)	1.17 (0.151)	98.25 (0.085)
		rs1115205	0.54 (0.319)	-0.51 (0.631)	99.97 (0.556)
		rs2868523	-0.65 (0.784)	0.57 (0.292)	100.08 (0.361)
		rs3850327	-0.26 (0.570)	-0.20 (0.509)	100.46 (0.600)
		rs4469657	-0.51 (0.505)	0.12 (0.393)	100.39 (0.505)
		rs4829186	-0.53 (0.651)	0.57 (0.278)	99.96 (0.337)
		rs5909765	-0.72 (0.907)	0.85 (0.216)	99.87 (0.283)
		rs5957894	1.13 (0.021)	-0.45 (0.627)	99.31 (0.409)
		rs5987967	-2.00 (0.639)	5.19 (0.000)*	96.81 (0.001)
		rs5989592	2.02 (0.025)	-0.01 (0.484)	97.99 (0.147)
		rs6521411	0.47 (0.157)	0.71 (0.207)	98.82 (0.185)
		rs6607932	0.73 (0.054)	-0.82 (0.762)	100.09 (0.631)
		rs6633864	-0.08 (0.835)	-1.23 (0.873)	101.31 (0.905)
		rs6637065	2.06 (0.059)	-1.21 (0.878)	99.15 (0.533)
		rs6641214	-0.21 (0.547)	0.74 (0.242)	99.47 (0.246)
		rs12390709	-0.26 (0.522)	-0.28 0.546)	100.54 (0.595)
X-Chromosome Average			0.144375	0.325625	99.53
Autosomal Loci		rs709905	-0.60 (0.977)	0.63 (0.230)	99.97 (0.292)
		rs1984584	-0.15 (0.348)	0.94 (0.150)	99.22 (0.151)
		rs3967761	-0.17 (0.427)	0.24 (0.362)	99.93 (0.377)
		rs6070620	2.38 (0.038)	0.33 (0.334)	97.29 (0.063)
		rs6533603	-0.55 (0.947)	0.54 (0.248)	100.01 (0.333)
		rs6583859	-0.16 (0.534)	0.24 (0.349)	99.92 (0.381)
		rs6950870	0.30 (0.349)	0.53 (0.287)	99.17 (0.198)
		rs7722456	-0.35 (0.481)	0.45 (0.270)	99.90 (0.323)
		rs9494868	-0.65 (0.954)	0.79 (0.196)	99.86 (0.261)
		rs11928167	0.62 (0.379)	0.38 (0.307)	99.00 (0.189)
		rs12547643	0.11 (0.158)	-0.37 (0.610)	100.26 (0.602)
Austosomal Average			0.0709091	0.427273	99.5018
*significant after 5% FDR correction
