# Supplementary material for: Genetic continuity across a deeply divergent linguistic contact zone in North Maluku, Indonesia
Source: BMC Genet. 2011 Nov 18;12:100. doi: 10.1186/1471-2156-12-100 (PMC3252253; doi:10.1186/1471-2156-12-100)
Supplement: Additional file 3 — SNP genotyping primer details and reaction conditions (Spreadsheet). [file 1471-2156-12-100-S3.XLS]

## Sheet: Sheet1
PCR primers, Extension Primers, and amplicon properties as designed by MassARRAY® Designer software
SNP_ID	2nd-PCRP	1st-PCRP	AMP_LEN	UP_CONF	MP_CONF	Tm(NN)	PcGC	PWARN	UEP_DIR	UEP_MASS	UEP_SEQ	EXT1_CALL	EXT1_MASS	EXT1_SEQ	EXT2_CALL	EXT2_MASS	EXT2_SEQ
RS1984584	ACGTTGGATGCATCTGGGCAGTATCTTCTC	ACGTTGGATGAAGCAAACATCCGGTAACCC	116	99	65.9	46.3	53.3	D	F	4599	TGGCCTGTCATAGGT	A	4870.2	TGGCCTGTCATAGGTA	G	4886.2	TGGCCTGTCATAGGTG
RS6521411X	ACGTTGGATGAGATCCATCCCCCATTGCTG	ACGTTGGATGGAGCCACAAGAGTTCTGTTC	108	98.3	65.9	50.4	52.9	Ds	R	5090.3	TTCAGCAATTCCAGCCC	C	5377.5	TTCAGCAATTCCAGCCCG	A	5417.4	TTCAGCAATTCCAGCCCT
RS12390709X	ACGTTGGATGGACAAAACAAACTGGGTGGG	ACGTTGGATGTCTCCCCGACATCTACTATG	94	95.5	65.9	48.3	47.1	Ds	F	5203.4	AGTCATGGAGCCAATCA	G	5490.6	AGTCATGGAGCCAATCAG	T	5530.5	AGTCATGGAGCCAATCAT
RS5987967X	ACGTTGGATGTATTGAACCAGAGGGCCAAG	ACGTTGGATGAGAGTCAGCTCTTCAGCAAC	90	99.6	65.9	49.5	50	D	R	5590.7	AACAGACAACAGGAGTGG	G	5837.9	AACAGACAACAGGAGTGGC	A	5917.8	AACAGACAACAGGAGTGGT
RS4469657X	ACGTTGGATGACCCCACATTATGGATGAGC	ACGTTGGATGCTGGAATTCTTTAATGTGTG	82	86.6	65.9	52	55.6	d	F	5597.7	GATGAGCACCAAGGGAGT	A	5868.9	GATGAGCACCAAGGGAGTA	G	5884.9	GATGAGCACCAAGGGAGTG
RS4829186X	ACGTTGGATGCGATTCTAACAGTTGTGCTC	ACGTTGGATGAGGCCTTTACACTCACTTCC	119	97.1	65.9	47.7	42.1	D	R	5753.8	CTCATTTGGAGTTCACCAT	G	6000.9	CTCATTTGGAGTTCACCATC	A	6080.9	CTCATTTGGAGTTCACCATT
RS6950870	ACGTTGGATGGTTTTTACCTCTGCCTCCTG	ACGTTGGATGCAAGGGCCCATATGAAGAAG	103	100	65.9	46.2	53.3		R	5760.7	tcttTGCCTCCTGGTAAGT	T	6032	tcttTGCCTCCTGGTAAGTA	C	6048	tcttTGCCTCCTGGTAAGTG
RS6637065X	ACGTTGGATGAAAGAGTCAACATAGCCCCC	ACGTTGGATGTGACCTCATCCTGCATGTTC	99	100	65.9	56.1	55		F	5950.9	ACATAGCCCCCACCTCTCAA	C	6198.1	ACATAGCCCCCACCTCTCAAC	T	6278	ACATAGCCCCCACCTCTCAAT
RS6641214X	ACGTTGGATGACTGCAGGAACCTCAGGAAC	ACGTTGGATGAGTTCTCTCTCCATGTCGTG	107	98.4	65.9	50.5	45	D	F	6119	CCTCAGGAACAAATGGCTAA	C	6366.2	CCTCAGGAACAAATGGCTAAC	T	6446.1	CCTCAGGAACAAATGGCTAAT
RS1034376X	ACGTTGGATGCTATATCCCCTAAAGGAACAG	ACGTTGGATGTGTATGGAGAGCTACATGGC	117	93.4	65.9	51	45	Dg	F	6163	GGGGATTTGGCCTTTAATCA	C	6410.2	GGGGATTTGGCCTTTAATCAC	T	6490.1	GGGGATTTGGCCTTTAATCAT
RS5909765X	ACGTTGGATGGGGCAATCAGATTCTCTCTC	ACGTTGGATGCTCTTTCTTTCTCTTCCCCC	88	66.3	65.9	52.7	47.6	D	R	6323.1	TTCTCTCTCAGGAATTTGCCC	C	6610.3	TTCTCTCTCAGGAATTTGCCCG	A	6650.2	TTCTCTCTCAGGAATTTGCCCT
RS2869523X	ACGTTGGATGGCTCCTCTATTGCTCTTTTC	ACGTTGGATGAGAGGTATATCCATGAAGAC	114	92.3	65.9	47.7	31.8	D	R	6574.3	CTTTTCTTCTCATCTTTTGCTT	T	6845.5	CTTTTCTTCTCATCTTTTGCTTA	C	6861.5	CTTTTCTTCTCATCTTTTGCTTG
RS5957894X	ACGTTGGATGCACATACAACCTAACAAGGC	ACGTTGGATGTGCTTGTTATTGGAATGCCC	82	95.9	65.9	49.6	40.9	D	R	6776.4	CTAACAAGGCTGAATCATGAAG	G	7023.6	CTAACAAGGCTGAATCATGAAGC	A	7103.5	CTAACAAGGCTGAATCATGAAGT
RS5989592X	ACGTTGGATGCTACAACAGTTACTTGTGTGC	ACGTTGGATGGAGACACACCCAGAATAATG	104	93.1	65.9	50	36.4	d	R	6782.4	TGTGCAATAATTTGACAAGGAC	T	7053.6	TGTGCAATAATTTGACAAGGACA	C	7069.7	TGTGCAATAATTTGACAAGGACG
RS6070620	ACGTTGGATGGAATGATCCCACCCCAAATG	ACGTTGGATGCTCCCACCTTGCAAAGATAG	118	98.7	65.9	47.2	44.4	d	F	6945.6	actcaCACCCCAAATGACAGTTA	C	7192.7	actcaCACCCCAAATGACAGTTAC	T	7272.6	actcaCACCCCAAATGACAGTTAT
RS7722456	ACGTTGGATGTTACAGGCTTGAGTCACCAC	ACGTTGGATGGTGCAACTGGCTACTCAAGG	106	98.4	65.9	47.6	33.3	d	R	6954.5	atCCTGCTCACAATGTATTTTTT	T	7225.7	atCCTGCTCACAATGTATTTTTTA	C	7241.8	atCCTGCTCACAATGTATTTTTTG
RS3850327X	ACGTTGGATGAAGGTTGTTAGCGACTCCTG	ACGTTGGATGTTAGAGACAGAGGTGTGCAG	114	99.2	65.9	59.6	59.1	dsg	F	7144.6	tTGGGAAACAGGGGTCTGCAGTC	A	7415.8	tTGGGAAACAGGGGTCTGCAGTCA	G	7431.9	tTGGGAAACAGGGGTCTGCAGTCG
RS6607932X	ACGTTGGATGAGAGGCAGAGAGAAGTGAAG	ACGTTGGATGCCAGACTCAACAAGACATAG	110	98.2	65.9	52.2	41.7	DH	F	7311.8	CAGTACCCTAGTACATTATGGCAT	C	7559	CAGTACCCTAGTACATTATGGCATC	T	7638.9	CAGTACCCTAGTACATTATGGCATT
RS12547643	ACGTTGGATGATTTAGCCCTGACCTCTGTG	ACGTTGGATGCCTACTCTCAGAGGTAATGC	88	99.4	65.9	51.2	39.1		R	7344.8	aTGACCTCTGTGACCAATAGAATA	G	7592	aTGACCTCTGTGACCAATAGAATAC	A	7671.9	aTGACCTCTGTGACCAATAGAATAT
RS6633864X	ACGTTGGATGTGTGGGACTGCAAACTTTCG	ACGTTGGATGTGACTTCCAATGTTTGTGGC	102	98.5	65.9	50.9	34.8	d	R	7500.9	gGGAGAAAAGTTGCAAAGAAAACA	T	7772.1	gGGAGAAAAGTTGCAAAGAAAACAA	C	7788.1	gGGAGAAAAGTTGCAAAGAAAACAG
RS11152505X	ACGTTGGATGGTAGAACACCTACTGAGTGG	ACGTTGGATGTTTCTCCTCACAGCCAACTC	107	99.8	65.9	58.9	52	dg	R	7718	CATTACACCCAGAAGAGCAAGGGGA	G	7965.2	CATTACACCCAGAAGAGCAAGGGGAC	A	8045.1	CATTACACCCAGAAGAGCAAGGGGAT
RS3967761	ACGTTGGATGCGTTTCTTACCATGTTCCTC	ACGTTGGATGGCATTTGTAAAACTGTCCTC	92	92.8	65.9	46.6	31.8		R	7879.2	cttaTTACCATGTTCCTCAATATAGA	T	8150.4	cttaTTACCATGTTCCTCAATATAGAA	C	8166.4	cttaTTACCATGTTCCTCAATATAGAG
RS709905	ACGTTGGATGCACAGTCCCTATACCACTAC	ACGTTGGATGCATAAGAATGTATTTCTCAC	110	79	65.9	47.7	33.3	D	R	7929.2	ccGTCATACCTCATTTAATGATGAAG	T	8200.4	ccGTCATACCTCATTTAATGATGAAGA	C	8216.4	ccGTCATACCTCATTTAATGATGAAGG
RS6583859	ACGTTGGATGCAGATAAAAACCAAGGAACC	ACGTTGGATGTTGAAGCCCTGCTGACTTTC	91	94.1	65.9	47	25	D	R	8012.3	aaAAGGAACCAAAGATCTATTTAAAA	G	8259.5	aaAAGGAACCAAAGATCTATTTAAAAC	A	8339.4	aaAAGGAACCAAAGATCTATTTAAAAT
RS12613102	ACGTTGGATGGGCCATAAAAACAGATAACGG	ACGTTGGATGCCCCTGAACTTAAAAGTCGAA	120	81.9	65.9	46.3	26.1	d	R	8100.3	gggAGATAACGGAATGTTATAAACAA	T	8371.5	gggAGATAACGGAATGTTATAAACAAA	C	8387.5	gggAGATAACGGAATGTTATAAACAAG
RS11928167	ACGTTGGATGAGGAGGTGGGAATAACACAG	ACGTTGGATGCACATGTGTGCTCACAACAG	99	100	65.9	51.9	33.3		R	8306.4	TGGGAATAACACAGTTAGTATACATCT	G	8553.6	TGGGAATAACACAGTTAGTATACATCTC	T	8577.6	TGGGAATAACACAGTTAGTATACATCTA
RS6533603	ACGTTGGATGGCATTGTCAACTGAGCTCTG	ACGTTGGATGTTCTTAGCCAGTGCAGTATC	85	97.7	65.9	57.5	50	d	R	8517.5	cttcGCTCTGTAACCAAGGCCCAGTAAA	T	8788.8	cttcGCTCTGTAACCAAGGCCCAGTAAAA	C	8804.8	cttcGCTCTGTAACCAAGGCCCAGTAAAG
RS9494868	ACGTTGGATGCTGCCAAGACCCCAGAAATT	ACGTTGGATGCAGCATTCTTGATTGGAAGG	104	96	65.9	49	29.2	D	F	8610.6	gatgTATTATTTAACCAAAGCCAGTGAT	G	8897.8	gatgTATTATTTAACCAAAGCCAGTGATG	T	8937.7	gatgTATTATTTAACCAAAGCCAGTGATT
Reaction Conditions
Amplification PCR
	Final Conc	Vol/rxn(uL)
Water, HPLC	N/A	1.8
10x PCR Buffer with 20mM MgCl2	2mM MgCl2	0.5
25mM MgCl2	2mM	0.4
25mM dNTP Mix	500uM	0.1
0.5mM Primer Mix	0.1uM	1
5U/uL PCR Enzyme	1 unit	0.2
Volume		4
10ng/uL DNA	10ng/rxn	1
Total Volume		5
	Temp (deg C)	Time (min)
	94	1899-12-31 04:00:00
	94	1899-12-31 00:20:00
	56	1899-12-31 00:30:00	45 cycles
	72	1899-12-31 01:00:00
	72	1899-12-31 03:00:00
	4	forever
SAP Treatment
	Final Conc	Vol/rxn(uL)
Water (HPLC)	N/A	1.53
SAP Buffer (10x)	0.24x	0.17
SAP Enzyme (1U/uL)	0.5U	0.3
Total Vol (uL)		2
PCR reaction		5
Total Volume		7
	Temp (deg C)	Time (min)
	37	1900-01-01 16:00:00
	85	1899-12-31 05:00:00
	4	forever
Extend PCR
	Final Conc	Vol/rxn(uL)
Water, HPLC	N/A	0.619
iPLEX Gold Buffer	0.222x	0.2
iPLEX Termination Mix	1x	0.2
iPLEX Extend Primer Mix	varies	0.94
iPLEX Enzyme	1x	0.041
Volume		2
SAP+PCR reaction		7
Total Volume		9
Final primer concentrations, 0.73uM, 1.04uM, 1.46uM
	Temp (deg C)	Time (min)
	94	1899-12-31 00:30:00
	94	1899-12-31 00:05:00		] 40 cycles
	52	1899-12-31 00:05:00	] 5cycles
	80	1899-12-31 00:05:00
	72	1899-12-31 03:00:00
	4	forever
